# Supplementary material for: A phenotype of increased sleepiness in a mouse model of pulmonary hypertension and right ventricular hypertrophy
Source: PLoS One. 2018 Dec 7;13(12):e0208540. doi: 10.1371/journal.pone.0208540 (PMC6286175; doi:10.1371/journal.pone.0208540)
Supplement: S1 Fig — (XLSX) [file pone.0208540.s001.xlsx]

## Sheet: Sheet1
Category	Sham Control	Sham Control	Sham Control	Sham Control	Sham Control	Sham Control	Sham Control		PAB	PAB	PAB	PAB	PAB	PAB	PAB	PAB	PAB	PAB
Mouse number:	1	2	3	4	5	6	7		1	2	3	4	5	6	7	8	9	10
Fulton Index (RV/LV+S)	0.2	0.22	0.28	0.23	0.25	0.27	0.249		0.3	0.44	not avail	0.35	0.35	0.32	0.25	0.29	0.29	0.25
RV Systolic pressure (mm Hg)	13	20	21	16	24	not avail	22		32	67	44	not avail	19	19	30	27	not avail	29
