# Supplementary material for: A phenotype of increased sleepiness in a mouse model of pulmonary hypertension and right ventricular hypertrophy
Source: PLoS One. 2018 Dec 7;13(12):e0208540. doi: 10.1371/journal.pone.0208540 (PMC6286175; doi:10.1371/journal.pone.0208540)
Supplement: S2 Fig — (XLSX) [file pone.0208540.s002.xlsx]

## Sheet: Sheet1
Category	Sham Control	Sham Control	Sham Control	Sham Control	Sham Control	Sham Control	Sham Control		PAB	PAB	PAB	PAB	PAB	PAB	PAB	PAB	PAB	PAB
Mouse number:	1	2	3	4	5	6	7		1	2	3	4	5	6	7	8	9	10
Timeframe	24 hour data	24 hour data	24 hour data	24 hour data	24 hour data	24 hour data	24 hour data		24 hour data	24 hour data	24 hour data	24 hour data	24 hour data	24 hour data	24 hour data	24 hour data	24 hour data	24 hour data
Time Awake: %	46.4455	50.6369	45.0976	50.2951	51.0348	52.346	52.1154		40.8468	35.0688	45.0917	38.3719	46.9374	42.8479	48.1441	46.8843	48.2015	44.5885
Time NREM Sleep: %	50.1337	44.018	52.1883	47.7257	45.0068	41.7326	45.6474		55.973	63.6215	51.7087	58.2774	50.8653	55.2888	47.3443	49.6752	49.1831	53.5308
Time REM Sleep: %	3.42078	5.34504	2.50579	2.21065	3.95847	4.09823	2.23569		3.17551	1.3097	3.19729	3.35069	3.22097	1.86323	4.51154	3.43814	2.61071	1.87599
Total: %	100	100	99.7917	100.231	100	100	99.9985		99.9953	100	99.9977	100	100	100	100	99.9977	99.9953	99.9953
