# Supplementary material for: A phenotype of increased sleepiness in a mouse model of pulmonary hypertension and right ventricular hypertrophy
Source: PLoS One. 2018 Dec 7;13(12):e0208540. doi: 10.1371/journal.pone.0208540 (PMC6286175; doi:10.1371/journal.pone.0208540)
Supplement: S3 Fig — (XLSX) [file pone.0208540.s003.xlsx]

## Sheet: Sheet1
Awake time (percentage)
Data averaged over 2 hours per mouse
Category	Mouse	09:00:00	11:00:00	13:00:00	15:00:00	17:00:00	19:00:00	21:00:00	23:00:00	01:00:00	03:00:00	05:00:00	07:00:00
Sham Control	1	47.9167	50.6944	44.5833	31.25	14.9846	31.8056	53.1944	62.9167	60.2778	69.1667	23.0556	67.5
Sham Control	2	68.1944	27.7083	33.3333	28.8194	27.6543	31.3889	48.125	67.3611	46.6667	72.0139	51.3889	93.1944
Sham Control	3	32.9861	9.72222	28.2639	31.9444	20.1389	35.2083	93.8194	76.1806	45.4861	46.7361	79.0278	41.6567
Sham Control	4	46.5972	32.6389	33.75	38.8194	24.6528	53.2639	98.0556	89.0278	37.6389	45.1389	54.7222	49.2361
Sham Control	5	56.0667	43.4722	20.0694	19.7917	34.9306	31.3194	88.2639	71.5972	83.9583	38.2639	49.375	87.2222
Sham Control	6	54.1852	47.0139	34.5139	38.8194	22.5	27.1528	85.2083	77.1528	74.7917	45	62.0139	82.5
Sham Control	7	32.5441	29.1667	23.75	42.4306	19.375	36.875	87.0139	84.8611	77.8472	58.3333	43.8889	79.5139
PAB	1	44.7222	31.8056	37.0833	41.5278	18.078	25.2778	42.5	48.75	86.5278	34.0278	32.0833	47.7778
PAB	2	41.6667	35.2778	24.7222	30.8333	42.3538	23.1944	20.9722	42.7778	57.9167	31.9444	18.3333	50.8333
PAB	3	37.0833	36.875	23.6111	31.5972	40.4019	32.2917	54.5833	52.2222	66.3194	41.1111	32.7778	40.1389
PAB	4	26.5972	21.6667	29.7917	23.9583	22.2685	38.2639	54.0972	50.9722	50.9028	38.8889	41.3889	61.6667
PAB	5	20.625	21.875	30.625	25.3472	34.7068	35.1389	85.3472	64.3056	92.9167	58.4028	46.7361	47.2222
PAB	6	44.1667	43.4028	36.875	29.9306	19.1049	50.6944	34.3056	45.0694	52.0833	65	28.3333	56.1806
PAB	7	20.4167	26.8056	30.4167	29.5833	20.37	29.4444	95.6944	75.5556	68.1944	55.8333	53.8889	57.6389
PAB	8	48.8538	15.8333	41.1806	31.25	39.9306	40.6944	76.3889	63.0556	56.5972	33.75	52.2222	62.8549
PAB	9	44.8408	19.7917	15.9722	29.4444	27.3611	35.2083	70.2778	68.75	80.625	52.6389	62.4306	71.0774
PAB	10	35.0708	25.0694	25.3472	17.1528	24.5139	29.2361	80.0694	58.9583	74.6528	42.7778	41.4583	80.7555
NREM time (percentage)
Data averaged over 2 hours per mouse
Category	Mouse	09:00:00	11:00:00	13:00:00	15:00:00	17:00:00	19:00:00	21:00:00	23:00:00	01:00:00	03:00:00	05:00:00	07:00:00
Sham Control	1	49.8611	46.5278	45.6944	61.25	79.5216	61.25	45.9722	36.25	38.8889	30.8333	74.1667	31.3889
Sham Control	2	29.7222	63.1944	58.4722	59.7917	61.196	57.5	48.125	32.6389	48.75	26.4583	44.5833	6.80556
Sham Control	3	59.8611	84.1667	67.7778	63.2639	75.8333	61.4583	6.18056	23.8194	54.375	52.5694	20.2778	56.6766
Sham Control	4	50.6944	62.9167	62.8472	57.8472	70.3472	43.75	1.94444	10.9722	61.4583	52.5	43.9583	53.4722
Sham Control	5	39.429	53.125	72.0833	71.875	59.7917	62.0833	11.5278	27.1528	14.5833	57.9167	46.8056	12.7778
Sham Control	6	43.0442	48.8194	57.5694	56.7361	68.125	65.0694	13.125	22.5694	24.3056	50.2083	35.7639	16.1111
Sham Control	7	66.1394	66.6667	70.6944	54.3056	75.7639	61.5278	12.5	14.0972	21.25	40.9028	54.0972	20.0694
PAB	1	53.1944	63.4722	61.1111	55.8333	74.732	70.5556	53.6111	49.4444	13.4722	63.1944	62.0833	50.9722
PAB	2	55.8333	64.4444	74.0278	68.6111	57.2076	76.8056	78.75	56.6667	38.6111	64.8611	79.0278	48.6111
PAB	3	66.4583	62.7778	60.7639	63.8194	57.7962	58.125	12.0139	37.4306	38.9583	36.7361	60	65.625
PAB	4	69.4444	72.0833	65.6944	72.0139	72.7315	57.5694	44.5139	47.4306	47.0139	58.8194	55.6944	36.3194
PAB	5	72.7778	71.1111	63.1944	70.7639	59.9769	61.9444	13.3333	34.9306	8.88889	40.625	52.4306	49.9306
PAB	6	54.375	55.5556	60.4861	67.7083	79.375	47.7083	63.8194	52.7083	46.4583	34.2361	67.3611	42.7778
PAB	7	70.9722	66.25	59.7222	62.9167	72.53	63.6111	4.30556	24.0278	29.4444	42.3611	44.1667	40.4167
PAB	8	46.9515	78.0556	52.6389	63.6806	56.1111	57.0139	18.4722	36.0417	41.9444	65.1389	45.7639	34.2901
PAB	9	53.8756	75.0694	79.1667	67.5	68.3333	61.5972	28.4028	29.3056	17.7083	45.3472	36.3194	27.5715
PAB	10	61.6947	71.8056	71.3889	78.9583	72.7083	68.8194	19.9306	41.0417	24.8611	54.4444	57.5	19.2165
REM time (percentage)
Data averaged over 2 hours per mouse
Category	Mouse	09:00:00	11:00:00	13:00:00	15:00:00	17:00:00	19:00:00	21:00:00	23:00:00	01:00:00	03:00:00	05:00:00	07:00:00
Sham Control	1	2.22222	2.77778	9.72222	7.5	5.49383	6.94444	0.833333	0.833333	0.833333	0	2.77778	1.11111
Sham Control	2	2.08333	9.09722	8.19444	11.3889	11.1497	11.1111	3.75	0	4.58333	1.52778	4.02778	0
Sham Control	3	4.65278	6.11111	3.95833	4.79167	4.02778	3.33333	0	0	0.138889	0.694444	0.694444	1.66667
Sham Control	4	2.70833	4.44444	3.40278	3.33333	5	2.98611	0	0	0.902778	2.36111	1.31944	0.0694444
Sham Control	5	4.50424	3.40278	7.84722	8.33333	5.27778	6.59722	0.208333	1.25	1.45833	3.81944	3.81944	0
Sham Control	6	4.39816	4.16667	7.91667	4.44444	9.375	7.77778	1.66667	0.277778	0.902778	4.79167	2.22222	1.38889
Sham Control	7	1.2821	4.16667	5.55556	3.26389	4.86111	1.59722	0.486111	1.04167	0.902778	0.763889	2.01389	0.416667
PAB	1	2.08333	4.72222	1.80556	2.63889	7.13384	4.16667	3.88889	1.80556	0	2.77778	5.83333	1.25
PAB	2	2.5	0.277778	1.25	0.555556	0.438596	0	0.277778	0.555556	3.47222	3.19444	2.63889	0.555556
PAB	3	7.01389	4.44444	7.36111	3.75	2.67298	1.31944	0	0.625	0.694444	1.11111	4.16667	5.20833
PAB	4	3.95833	6.25	4.51389	4.02778	5	4.16667	1.38889	1.59722	2.08333	2.29167	2.91667	2.01389
PAB	5	6.59722	7.01389	6.18056	3.88889	5.31636	2.91667	1.31944	0.763889	0.00191116	0.972222	0.833333	2.84722
PAB	6	1.45833	1.04167	2.63889	2.36111	1.52006	1.59722	1.875	2.22222	1.45833	0.763889	4.30556	1.04167
PAB	7	8.61111	6.94444	9.86111	7.5	7.1	6.94444	0	0.416667	2.36111	1.80556	1.94444	1.94444
PAB	8	4.16667	6.11111	6.18056	5.06944	3.95833	2.29167	5.13889	0.902778	1.45833	1.11111	2.01389	2.85494
PAB	9	1.25561	5.13889	4.86111	3.05556	4.30556	3.19444	1.31944	1.94444	1.66667	2.01389	1.25	1.32295
PAB	10	3.20637	3.125	3.26389	3.88889	2.77778	1.94444	0	0	0.486111	2.77778	1.04167	0
Delta Density
Data averaged over 2 hours per mouse
Category	Mouse	09:00:00	11:00:00	13:00:00	15:00:00	17:00:00	19:00:00	21:00:00	23:00:00	01:00:00	03:00:00	05:00:00	07:00:00
Sham Control	1	0.00190324	0.00121069	0.00128872	0.0012672	0.000964847	0.0008403	0.00102548	0.00130929	0.00155278	0.00161891	0.00128353	0.00175603
Sham Control	2	0.00386183	0.00406191	0.00356709	0.00329007	0.00273813	0.00226272	0.00212991	0.00328826	0.00280325	0.00228076	0.00419164	0.00309074
Sham Control	3	0.00773639	0.00632047	0.00642929	0.00586551	0.00613259	0.00606744	0.00357676	0.00866166	0.0100188	0.00960786	0.00712587	0.0105413
Sham Control	4	0.00155109	0.00121741	0.00118731	0.00115232	0.00106288	0.00113839	0.000251744	0.00163681	0.00207664	0.0018453	0.00164474	0.0018333
Sham Control	5	0.00498184	0.00562403	0.00457303	0.00392566	0.00406765	0.00371618	0.00366569	0.00472096	0.00492599	0.0055851	0.00508908	0.00354465
Sham Control	6	0.00814296	0.00734858	0.00579842	0.00572104	0.00496448	0.00450423	0.00471033	0.00708725	0.00859234	0.00679162	0.00510117	0.00437474
Sham Control	7	0.00426995	0.00390839	0.00338681	0.00332787	0.00306132	0.00306766	0.0028757	0.00349028	0.0038099	0.00506269	0.00461026	0.00391588
PAB	1	0.00140147	0.00138782	0.00139612	0.00145661	0.00124821	0.000997181	0.000982209	0.000808244	0.000888561	0.00135402	0.00122859	0.00106088
PAB	2	0.00607791	0.00525695	0.00468915	0.00469904	0.00655454	0.00664845	0.00530113	0.0058039	0.00734993	0.00653533	0.00547266	0.00587201
PAB	3	0.00180089	0.002173	0.00215333	0.00193029	0.00224411	0.00227189	0.00292612	0.0037078	0.00349658	0.00372842	0.00314545	0.0024958
PAB	4	0.00539331	0.00486319	0.00470263	0.00446351	0.0045596	0.00453384	0.00390168	0.00584345	0.00529058	0.00491333	0.0046746	0.00487261
PAB	5	0.00475826	0.00401255	0.00422211	0.00415963	0.0043513	0.00410655	0.00301142	0.00516825	0.00290066	0.00693435	0.00621113	0.00524397
PAB	6	0.00604734	0.00531866	0.00488233	0.00467995	0.00419722	0.0046911	0.00519337	0.00494205	0.00468726	0.00450891	0.00509614	0.00446943
PAB	7	0.00426715	0.00354546	0.00358412	0.00351933	0.00314567	0.00340046	0.00320235	0.00428534	0.00458811	0.00484193	0.00435319	0.00429572
PAB	8	0.0039309	0.0039637	0.00344015	0.00361822	0.00334683	0.00366809	0.00367248	0.00500135	0.00584877	0.00599747	0.00537388	0.00486943
PAB	9	0.0123228	0.00970795	0.00859119	0.00895065	0.00775514	0.00875009	0.00784673	0.011687	0.00797223	0.0158755	0.0140383	0.015155
PAB	10	0.00790584	0.00604329	0.00564305	0.00536839	0.00540236	0.00492587	0.00543563	0.00925199	0.0067174	0.00926801	0.00711011	0.00767429
