# Supplementary material for: A phenotype of increased sleepiness in a mouse model of pulmonary hypertension and right ventricular hypertrophy
Source: PLoS One. 2018 Dec 7;13(12):e0208540. doi: 10.1371/journal.pone.0208540 (PMC6286175; doi:10.1371/journal.pone.0208540)
Supplement: S1 Table — (XLSX) [file pone.0208540.s004.xlsx]

## Sheet: Sheet1
Category	Sham Control	Sham Control	Sham Control	Sham Control	Sham Control	Sham Control	Sham Control		PAB	PAB	PAB	PAB	PAB	PAB	PAB	PAB	PAB	PAB
Mouse number:	1	2	3	4	5	6	7		1	2	3	4	5	6	7	8	9	10
Weight (g) at PAB/Sham Control	24.6	24.8	25.6	21.06	25.6	27.4	26.78		28.6	23.68	26.9	25.1	25.07	22.57	27.55	28.5	25.03	30.12
Weight (g) at sleep study	26	25	26.3	22	26	28	28.1		not recorded	not recorded	not recorded	28	22	24.4	28	30	25	30.2
Weight (g) at sacrifice	27.7	25.7	31.13	28.6	28.1	28	27.6		not recorded	not recorded	27.9	28.5	25.6	26	28.31	30.8	26.05	29.25
