# Supplementary material for: A phenotype of increased sleepiness in a mouse model of pulmonary hypertension and right ventricular hypertrophy
Source: PLoS One. 2018 Dec 7;13(12):e0208540. doi: 10.1371/journal.pone.0208540 (PMC6286175; doi:10.1371/journal.pone.0208540)
Supplement: S2 Table — (XLSX) [file pone.0208540.s005.xlsx]

## Sheet: Sheet1
Category	Sham Control	Sham Control	Sham Control	Sham Control	Sham Control	Sham Control	Sham Control		PAB	PAB	PAB	PAB	PAB	PAB	PAB	PAB	PAB	PAB
Mouse number:	1	2	3	4	5	6	7		1	2	3	4	5	6	7	8	9	10
12 hour data	Light	Light	Light	Light	Light	Light	Light		Light	Light	Light	Light	Light	Light	Light	Light	Light	Light
NREM Sleep Bouts:	104	65.5	65.5	69	56.5	72.5	54		55	58	60	57	70.5	64.5	66	62	61	56.5
Duration of NREM Sleep Bouts (min)	3.92291	5.10007	7.32056	6.15842	7.67417	5.79661	7.13576		8.41081	8.95363	6.38363	8.46683	6.40449	6.27871	6.19576	6.14641	7.38616	8.48145
REM Sleep Bouts:	44	46	31	31.5	39.5	38.5	28.5		28	5	30	30	30	19.5	46	31.5	28.5	23
Duration of REM sleep Bouts (min)	0.888889	1.06785	1.0294	0.714815	1.03832	1.0073	0.611742		0.833333	0.263889	0.920818	0.969329	1.06366	0.415404	1.14957	0.985301	0.742014	0.795833
Number of arousals per hour of sleep	25.7162	17.6947	9.77589	21.036	18.8447	18.5726	13.3802		14.2241	30.4324	13.7191	9.72602	14.5126	23.1802	16.7706	12.8528	13.3135	11.9088
Time to Resume Sleep After an Arousal (min)	2.01079	4.07274	2.3247	2.09987	4.65246	2.95088	4.5252		1.93839	1.06233	2.77461	2.72806	2.545	3.29219	1.48243	2.9527	2.2987	2.08019
Category	Sham Control	Sham Control	Sham Control	Sham Control	Sham Control	Sham Control	Sham Control		PAB	PAB	PAB	PAB	PAB	PAB	PAB	PAB	PAB	PAB
Mouse number:	1	2	3	4	5	6	7		1	2	3	4	5	6	7	8	9	10
12 hour data	dark	dark	dark	dark	dark	dark	dark		dark	dark	dark	dark	dark	dark	dark	dark	dark	dark
NREM Sleep Bouts:	72	63	44.5	40.5	31	39	33.5		44	55	43	44	43.5	75.5	38	50.5	38	32.5
Duration of NREM Sleep Bouts (min)	3.8776	3.67396	3.47807	5.05834	4.64315	3.97732	4.54982		7.29722	8.38545	6.2015	7.85557	4.11566	4.69504	4.56789	5.04929	4.92191	5.39577
REM Sleep Bouts:	8	11.5	2.5	8	14.5	14.5	9.5		15	13	15	17	8	21	11	14.5	14.5	4.5
Duration of REM sleep Bouts (min)	0.384259	0.706019	0.256944	0.206019	0.513657	0.401852	0.377315		0.87037	0.46875	0.462963	0.757639	0.498316	0.490162	0.520833	0.447685	0.483796	0.164352
Number of arousals per hour of sleep	33.1705	31.279	33.3771	19.0702	15.5829	28.6587	43.2399		14.5081	31.7435	28.3291	16.5567	30.0585	25.815	36.1985	31.869	20.1802	14.8321
Time to Resume Sleep After an Arousal (min)	3.89776	4.31655	7.66232	2.39916	5.11815	7.16013	11.4476		4.0326	1.44032	8.31405	6.1326	8.184	3.22478	14.8048	4.86501	7.37185	7.32236
